# Supplementary material for: GWAS reveals loci associated with velopharyngeal dysfunction
Source: Sci Rep. 2018 May 31;8:8470. doi: 10.1038/s41598-018-26880-w (PMC5981322; doi:10.1038/s41598-018-26880-w)
Supplement: Supplementary file 2 — Dataset 1 [file 41598_2018_26880_MOESM2_ESM.xlsx]

## Sheet: Table S1 - Genotyping and QC
STEP	FILTER	SNPs omitted	SNPs cumulatively retained
1	None (all SNPs)		557677
2	CIDR technical filters	9625	548052
3	Missing call rate ≥ 2%	5891	542161
4	>2 discordant calls in 264 study duplicates	42	542119
5	>20 Mendelian errors in 5288 parent-offspring trios or dyads	2410	539709
6	HWE p-value < 10-4	194	539515
7	Allele frequency difference ≥ 0.2 between sexes	42	539473
8	Heterozygosity difference ≥ 0.2 between sexes	0	539473
9	Positional duplicates	7278	532195
10	Monomorphic (MAF = 0)	76746	455449
11	MAF < 0.05	186005	269494

## Sheet: Table S2 - All results 10E-5
SNP		BETA	P	BP	CHR	A1	A2	MAF	NCHROBS	type	SNP2	SNP3
rs13335236:4955256:T:C	rs13335236	-0.124215	3.49636e-09	4955256	16	C	T	0.05733	10814	0	rs13335236	rs13335236
rs1133104:8291122:T:G	rs1133104	-0.141257	1.96315e-08	8291122	12	G	T	0.1712	4754	0	rs1133104	rs1133104
rs12922822:20367645:C:T	rs12922822	-0.0844739	2.07842e-08	20367645	16	T	C	0.1498	11336	0	rs12922822	rs12922822
rs6583326:196317308:T:C	rs6583326	-0.162331	2.85789e-08	196317308	3	T	C	0.1434	3654	0	rs6583326	rs6583326
rs13334589:20366459:A:T		-0.0824928	3.93975e-08	20366459	16	T	A	0.1503	11266	0	rs13334589	rs13334589
rs9933330:20366810:C:T		-0.0824224	3.99105e-08	20366810	16	T	C	0.1503	11276	0	rs9933330	rs9933330
rs28362063:20365012:T:C		-0.0822856	4.22969e-08	20365012	16	C	T	0.1506	11222	0	rs28362063	rs28362063
rs13335818:20359831:C:T		-0.081448	4.54476e-08	20359831	16	T	C	0.1573	11124	0	rs13335818	rs13335818
rs2800342:30183553:T:A	rs2800342	-0.125449	4.87612e-08	30183553	9	T	A	0.05983	11064	0	rs2800342	rs2800342
rs28544423:20359633:C:T		-0.0816886	4.95068e-08	20359633	16	T	C	0.1548	11134	0	rs28544423	rs28544423
rs34660174:30158919:G:T		-0.124	6.28207e-08	30158919	9	T	G	0.05716	11040	0	rs34660174	rs34660174
rs2800344:30175866:G:A		-0.123492	6.9146e-08	30175866	9	G	A	0.06063	11050	0	rs2800344	rs2800344
rs71149135:20360993:G:GCCACATTC		-0.0799486	6.9511e-08	20360993	16	GCCACATTC	G	0.1557	11108	0	rs71149135	rs71149135
exm-rs12917707		-0.0812362	7.06974e-08	20367690	16	T	G	0.1504	11370	2	rs12917707	rs12917707
rs9613645:28947402:A:T	rs9613645	-0.104058	7.57396e-08	28947402	22	T	A	0.08383	11308	0	rs9613645	rs9613645
rs56160206:133921939:C:CA	rs56160206	-0.110907	8.01517e-08	133921939	11	CA	C	0.1263	6748	0	rs56160206	rs56160206
rs34882080:20361441:A:G		-0.0792635	8.49831e-08	20361441	16	G	A	0.1574	11142	0	rs34882080	rs34882080
rs35650857:20361491:C:T		-0.0792635	8.49831e-08	20361491	16	T	C	0.1574	11144	0	rs35650857	rs35650857
rs9928003:20358248:A:C		-0.080156	1.01421e-07	20358248	16	C	A	0.1528	11140	0	rs9928003	rs9928003
rs13284743:30144113:A:G		-0.125861	1.04004e-07	30144113	9	G	A	0.05094	11112	0	rs13284743	rs13284743
rs13095954:18108124:C:G		-0.093197	1.05238e-07	18108124	3	G	C	0.07358	11198	0	rs13095954	rs13095954
rs13096272:18108126:G:A	rs13095954	-0.093197	1.05238e-07	18108126	3	A	G	0.07358	11198	0	rs13096272	rs13096272
rs56276612:40427385:G:T	rs56276612	-0.096516	1.18504e-07	40427385	5	T	G	0.09129	10954	0	rs56276612	rs56276612
rs34115067:20354582:TA:T		-0.0774784	1.31595e-07	20354582	16	T	TA	0.1641	11074	0	rs34115067	rs34115067
rs72702916:14484998:G:C	rs72702916	-0.10321	1.46538e-07	14484998	9	C	G	0.07164	10664	0	rs72702916	rs72702916
rs79528445:14485152:G:A	rs11877326	-0.10321	1.46538e-07	14485152	9	A	G	0.07174	10664	0	rs79528445	rs79528445
rs13288903:30171909:A:G	rs3900809	-0.122697	1.71317e-07	30171909	9	G	A	0.05169	11124	0	rs13288903	rs13288903
rs13300364:30173944:A:G	rs1538101	-0.122697	1.71317e-07	30173944	9	G	A	0.05169	11124	0	rs13300364	rs13300364
rs16915668:30175594:T:C	rs10948810	-0.122697	1.71317e-07	30175594	9	C	T	0.05169	11124	0	rs16915668	rs16915668
rs13300797:30189668:G:T	rs66549549	-0.122697	1.71317e-07	30189668	9	T	G	0.05215	11140	0	rs13300797	rs13300797
rs13288248:30201667:A:T	chr14:66527789	-0.122697	1.71317e-07	30201667	9	T	A	0.05236	11154	0	rs13288248	rs13288248
rs67471441:30146773:CT:C	rs73257280	-0.122632	1.73579e-07	30146773	9	C	CT	0.05113	11108	0	rs67471441	rs67471441
rs16915638:30147275:T:G	rs11727234	-0.122632	1.73579e-07	30147275	9	G	T	0.05155	11096	0	rs16915638	rs16915638
rs67051048:18104676:A:G	rs34927688	-0.0910156	1.75474e-07	18104676	3	G	A	0.07439	11252	0	rs67051048	rs67051048
rs60136849:20353815:T:C	rs77085399	-0.0774127	1.76904e-07	20353815	16	C	T	0.16	11072	0	rs60136849	rs60136849
rs1892132:30198144:C:G		-0.122541	1.77938e-07	30198144	9	C	G	0.05413	11122	0	rs1892132	rs1892132
rs1126081:30201118:T:C		-0.122518	1.79616e-07	30201118	9	C	T	0.05181	11136	0	rs1126081	rs1126081
rs9928936:20353049:G:A		-0.0773287	1.85605e-07	20353049	16	A	G	0.1588	11014	0	rs9928936	rs9928936
rs12934320:20357255:C:T		-0.0777335	1.87942e-07	20357255	16	T	C	0.1561	11104	0	rs12934320	rs12934320
rs34126758:30163584:AT:A		-0.121932	2.08701e-07	30163584	9	A	AT	0.05185	11090	0	rs34126758	rs34126758
rs35980128:30207148:A:G		-0.112358	2.14154e-07	30207148	9	G	A	0.05716	11336	0	rs35980128	rs35980128
rs34841987:30207197:A:C		-0.112358	2.14154e-07	30207197	9	C	A	0.05716	11336	0	rs34841987	rs34841987
rs1410380:30210413:C:T		-0.112358	2.14154e-07	30210413	9	C	T	0.0596	11326	0	rs1410380	rs1410380
rs35305351:30164270:A:G		-0.121249	2.15211e-07	30164270	9	G	A	0.05168	11126	0	rs35305351	rs35305351
rs74175151:30205438:T:TTCCC		-0.114563	2.40825e-07	30205438	9	TTCCC	T	0.0662	10936	0	rs74175151	rs74175151
rs13079656:18093080:A:G		-0.0898953	2.48536e-07	18093080	3	G	A	0.07806	11248	0	rs13079656	rs13079656
rs11877326:56503556:A:C	rs11877326	-0.0799807	2.64118e-07	56503556	18	C	A	0.1769	8822	0	rs11877326	rs11877326
rs34356953:20356326:G:T		-0.0757533	2.79291e-07	20356326	16	T	G	0.1583	11104	0	rs34356953	rs34356953
rs3900809:161135202:C:T	rs3900809	-0.0991943	2.93973e-07	161135202	6	T	C	0.07433	10440	0	rs3900809	rs3900809
rs9608690:28921347:G:A	rs1538101	-0.0975576	2.94547e-07	28921347	22	A	G	0.08874	11348	0	rs9608690	rs9608690
rs34640475:30266877:G:A	rs10948810	-0.110768	2.97237e-07	30266877	9	A	G	0.05693	11330	0	rs34640475	rs34640475
rs34758613:30233309:A:T	rs66549549	-0.110762	2.97919e-07	30233309	9	T	A	0.05691	11334	0	rs34758613	rs34758613
rs35053224:30233929:G:A	chr14:66527789	-0.110762	2.97919e-07	30233929	9	A	G	0.05691	11334	0	rs35053224	rs35053224
rs16915743:30234452:T:C	rs73257280	-0.110762	2.97919e-07	30234452	9	C	T	0.05691	11334	0	rs16915743	rs16915743
rs16915764:30237814:C:T	rs11727234	-0.110762	2.97919e-07	30237814	9	T	C	0.05691	11334	0	rs16915764	rs16915764
rs10511855:30247225:C:T	rs34927688	-0.110762	2.97919e-07	30247225	9	T	C	0.05693	11330	0	rs10511855	rs10511855
rs13286427:30248692:A:C	rs77085399	-0.110762	2.97919e-07	30248692	9	C	A	0.05692	11332	0	rs13286427	rs13286427
rs35502685:30250526:G:C		-0.110762	2.97919e-07	30250526	9	C	G	0.05692	11332	0	rs35502685	rs35502685
rs35300370:30252959:G:T		-0.110762	2.97919e-07	30252959	9	T	G	0.05692	11332	0	rs35300370	rs35300370
rs34916484:30264929:G:A		-0.110762	2.97919e-07	30264929	9	A	G	0.05691	11334	0	rs34916484	rs34916484
rs35650096:30265735:G:A		-0.110762	2.97919e-07	30265735	9	A	G	0.05691	11334	0	rs35650096	rs35650096
rs2360772:30265836:G:A		-0.110762	2.97919e-07	30265836	9	A	G	0.05691	11334	0	rs2360772	rs2360772
rs71850991:30278088:GTAAAA:G		-0.110762	2.97919e-07	30278088	9	G	GTAAAA	0.0568	11320	0	rs71850991	rs71850991
22:28898635:C:CA		-0.0976615	2.98462e-07	28898635	22	CA	C	0.09024	11192	0	22	chr22:28898635
rs35191832:30237801:G:A		-0.110715	3.01747e-07	30237801	9	A	G	0.05712	11292	0	rs35191832	rs35191832
rs117332362:30273948:G:A		-0.110601	3.12456e-07	30273948	9	A	G	0.05772	11262	0	rs117332362	rs117332362
rs9928757:20352863:G:C		-0.0759429	3.27193e-07	20352863	16	C	G	0.1558	11090	0	rs9928757	rs9928757
rs1538101:16710870:A:G	rs1538101	-0.124838	3.38798e-07	16710870	9	A	G	0.06278	10258	0	rs1538101	rs1538101
rs34697533:30277476:TATA:T		-0.109763	3.45157e-07	30277476	9	T	TATA	0.05877	11332	0	rs34697533	rs34697533
rs2800318:30212778:T:C		-0.109697	3.52531e-07	30212778	9	C	T	0.05969	11326	0	rs2800318	rs2800318
rs34007593:30212979:CA:C		-0.109697	3.52531e-07	30212979	9	C	CA	0.05724	11338	0	rs34007593	rs34007593
rs13287319:30218833:G:A		-0.109697	3.52531e-07	30218833	9	A	G	0.05724	11338	0	rs13287319	rs13287319
rs13298635:30222181:C:A		-0.109697	3.52531e-07	30222181	9	A	C	0.05724	11338	0	rs13298635	rs13298635
rs35389437:30222678:C:T		-0.109697	3.52531e-07	30222678	9	T	C	0.05724	11338	0	rs35389437	rs35389437
rs75216264:30226270:C:T		-0.109684	3.5405e-07	30226270	9	T	C	0.057	11334	0	rs75216264	rs75216264
rs13293813:30228241:T:G		-0.109684	3.5405e-07	30228241	9	G	T	0.057	11334	0	rs13293813	rs13293813
rs36109661:30219136:C:T		-0.109666	3.56765e-07	30219136	9	T	C	0.05726	11334	0	rs36109661	rs36109661
rs10948810:54176227:C:T	rs10948810	-0.0983748	4.08037e-07	54176227	6	T	C	0.09855	11284	0	rs10948810	rs10948810
rs66549549:62628423:G:A	rs66549549	-0.0740945	4.39257e-07	62628423	18	A	G	0.1363	9570	0	rs66549549	rs66549549
14:66527789:A:AGGTAGGTAGGTAGGTAGGTG	chr14:66527789	-0.110874	4.48293e-07	66527789	14	AGGTAGGTAGGTAGGTAGGTG	A	0.06985	11110	0	14	chr14:66527789
rs72702917:14486652:T:C		-0.0966343	4.72776e-07	14486652	9	C	T	0.0745	10618	0	rs72702917	rs72702917
exm-rs4293393		-0.067594	5.13468e-07	20364588	16	G	A	0.205	11370	2	rs4293393	rs4293393
rs7433704:18079692:A:G		-0.0863791	5.60227e-07	18079692	3	G	A	0.078	11256	0	rs7433704	rs7433704
rs1445002:40319877:C:A		-0.0948637	5.65109e-07	40319877	5	A	C	0.08004	11220	0	rs1445002	rs1445002
rs73099712:40320687:A:C		-0.0942136	6.32001e-07	40320687	5	C	A	0.08007	11228	0	rs73099712	rs73099712
rs73099715:40321481:G:A		-0.0942136	6.32001e-07	40321481	5	A	G	0.08058	11244	0	rs73099715	rs73099715
rs73257280:32270651:G:A	rs73257280	-0.101286	6.48148e-07	32270651	14	A	G	0.1103	7146	0	rs73257280	rs73257280
rs11727234:96807975:G:A	rs11727234	-0.104895	6.95468e-07	96807975	4	A	G	0.07029	10798	0	rs11727234	rs11727234
rs58777499:133927788:C:T		-0.121432	7.22558e-07	133927788	11	T	C	0.05499	9292	0	rs58777499	rs58777499
rs11223674:133928189:G:A		-0.121432	7.22558e-07	133928189	11	A	G	0.05512	9288	0	rs11223674	rs11223674
rs4961731:16683543:C:T		-0.112797	7.57151e-07	16683543	9	C	T	0.07071	9504	0	rs4961731	rs4961731
rs13329952:20366507:T:C		-0.0676611	7.58368e-07	20366507	16	C	T	0.2175	10962	0	rs13329952	rs13329952
rs34927688:8622794:C:G	rs34927688	-0.0763623	7.58822e-07	8622794	8	G	C	0.134	11150	0	rs34927688	rs34927688
rs34739549:8623606:AG:A	rs77085399	-0.0752141	7.68256e-07	8623606	8	A	AG	0.1547	11036	0	rs34739549	rs34739549
rs11726989:96807313:C:A		-0.0980724	8.16385e-07	96807313	4	A	C	0.084	10702	0	rs11726989	rs11726989
rs8020053:66557881:A:G		-0.163511	8.20591e-07	66557881	14	G	A	0.06222	11090	0	rs8020053	rs8020053
rs34393149:8621676:A:G		-0.076014	8.29108e-07	8621676	8	G	A	0.1344	11154	0	rs34393149	rs34393149
rs9875977:18095290:A:G		-0.0934933	8.53692e-07	18095290	3	G	A	0.06563	11184	0	rs9875977	rs9875977
rs72718449:66517051:C:G		-0.106328	9.10035e-07	66517051	14	G	C	0.06187	11168	0	rs72718449	rs72718449
rs348603:40331084:C:T		-0.0863318	9.30157e-07	40331084	5	C	T	0.08954	11302	0	rs348603	rs348603
rs348604:40331364:G:A		-0.0863318	9.30157e-07	40331364	5	G	A	0.08953	11304	0	rs348604	rs348604
rs34500886:18107473:T:C		-0.0836479	9.4798e-07	18107473	3	C	T	0.08031	11232	0	rs34500886	rs34500886
rs8012107:66522680:G:T		-0.163422	9.59905e-07	66522680	14	T	G	0.05772	11054	0	rs8012107	rs8012107
rs8012147:66522739:G:A		-0.163422	9.59905e-07	66522739	14	A	G	0.05711	11048	0	rs8012147	rs8012147
rs8012183:66522895:C:T		-0.163422	9.59905e-07	66522895	14	T	C	0.05964	11050	0	rs8012183	rs8012183
rs12270911:133924888:C:T		-0.119597	9.72538e-07	133924888	11	T	C	0.05406	9286	0	rs12270911	rs12270911
rs77085399:22002367:TTA:T		-0.0991074	9.89473e-07	22002367	16	T	TTA	0.07008	9774	0	rs77085399	rs77085399
rs10126261		-0.101787	1.00898e-06	140330361	23	G	A	0.05655	6455	0	rs10126261	rs10126261
exm1371159		-0.0968069	1.01066e-06	81043175	17	T	G	0.06174	11370	2	exm1371159	chr17:81043175
rs2869546:78907345:C:T		-0.0551465	1.06938e-06	78907345	15	C	T	0.283	11340	0	rs2869546	rs2869546
rs17310107:25466823:A:G		-0.116005	1.07462e-06	25466823	7	G	A	0.05237	10980	0	rs17310107	rs17310107
rs706042:16735782:C:A		-0.120765	1.08178e-06	16735782	7	A	C	0.08966	6424	0	rs706042	rs706042
rs55684444:54847971:A:C		-0.121774	1.11417e-06	54847971	19	C	A	0.09193	5972	0	rs55684444	rs55684444
rs9613613:28836928:G:A		-0.0958077	1.16087e-06	28836928	22	A	G	0.08167	11252	0	rs9613613	rs9613613
rs55946466:44871148:C:T		-0.0958161	1.22329e-06	44871148	21	T	C	0.06053	10706	0	rs55946466	rs55946466
rs13281511:8634707:C:G		-0.0743854	1.22333e-06	8634707	8	G	C	0.1341	11176	0	rs13281511	rs13281511
rs78226944:5857253:A:C		-0.0937357	1.24916e-06	5857253	4	C	A	0.08346	10460	0	rs78226944	rs78226944
rs7147984:44115125:T:C		-0.0908817	1.25015e-06	44115125	14	C	T	0.09882	10322	0	rs7147984	rs7147984
rs9613664:29074987:G:C		-0.0954383	1.28661e-06	29074987	22	C	G	0.08951	11194	0	rs9613664	rs9613664
rs4986077:81032182:C:T		-0.0982557	1.30116e-06	81032182	17	T	C	0.05582	11250	0	rs4986077	rs4986077
rs35940501:17596690:C:T		-0.0974344	1.3432e-06	17596690	2	T	C	0.07317	10770	0	rs35940501	rs35940501
rs62307737:96807424:G:A		-0.0948189	1.39214e-06	96807424	4	A	G	0.08908	10620	0	rs62307737	rs62307737
rs13333974:4954750:A:G		-0.100417	1.39876e-06	4954750	16	G	A	0.07395	10696	0	rs13333974	rs13333974
rs57900878:34276507:C:G		-0.121995	1.40226e-06	34276507	14	G	C	0.1419	5146	0	rs57900878	rs57900878
rs57781655:78887709:GTC:GTCTCTC		-0.0574928	1.40678e-06	78887709	15	GTC	GTCTCTC	0.3058	9726	0	rs57781655	rs57781655
rs142735410:50483427:CTTTT:C		-0.0538664	1.41498e-06	50483427	14	CTTTT	C	0.379	10444	0	rs142735410	rs142735410
rs145942932:10746622:AAC:A		-0.100765	1.42139e-06	10746622	16	A	AAC	0.1141	6678	0	rs145942932	rs145942932
rs4986106:81030393:T:C		-0.0975368	1.4287e-06	81030393	17	C	T	0.05705	11236	0	rs4986106	rs4986106
rs35455911:8635654:C:T		-0.0737415	1.47843e-06	8635654	8	T	C	0.1397	11104	0	rs35455911	rs35455911
rs10511852:30237951:G:A		-0.100851	1.516e-06	30237951	9	A	G	0.06054	11332	0	rs10511852	rs10511852
rs35830321:20353027:C:CA		-0.0758483	1.52566e-06	20353027	16	CA	C	0.1319	11096	0	rs35830321	rs35830321
rs11922099:18109110:A:G		-0.0816709	1.52821e-06	18109110	3	G	A	0.07936	11228	0	rs11922099	rs11922099
rs12934455:20357281:C:T		-0.0755505	1.61349e-06	20357281	16	T	C	0.1322	11124	0	rs12934455	rs12934455
rs34262842:20355811:A:G		-0.0755304	1.61989e-06	20355811	16	G	A	0.132	11120	0	rs34262842	rs34262842
rs17409164:28634671:A:G		-0.0965572	1.68319e-06	28634671	22	G	A	0.0842	11330	0	rs17409164	rs17409164
rs6553346:190577994:G:A		-0.0785593	1.68789e-06	190577994	4	G	A	0.21	6854	0	rs6553346	rs6553346
rs4297685:20368564:T:C		-0.0621137	1.70122e-06	20368564	16	C	T	0.3329	8634	0	rs4297685	rs4297685
rs140898580:90806159:TTCTC:T		-0.087405	1.71292e-06	90806159	8	T	TTCTC	0.08675	9614	0	rs140898580	rs140898580
rs140597306:40340627:G:GA		-0.0882271	1.775e-06	40340627	5	GA	G	0.07538	11316	0	rs140597306	rs140597306
rs143543980:40372710:AT:A		-0.0882172	1.78449e-06	40372710	5	A	AT	0.07597	11346	0	rs143543980	rs143543980
rs116437514:40372720:T:C		-0.0882172	1.78449e-06	40372720	5	C	T	0.07619	11340	0	rs116437514	rs116437514
rs113742985:1760843:G:A		-0.0846296	1.78664e-06	1760843	4	A	G	0.1105	10222	0	rs113742985	rs113742985
rs36060036:20361950:C:T		-0.0751242	1.81216e-06	20361950	16	T	C	0.1323	11130	0	rs36060036	rs36060036
rs584135:78883628:A:G		-0.0545243	1.85052e-06	78883628	15	A	G	0.2685	11324	0	rs584135	rs584135
rs514743:78884227:T:A		-0.0545243	1.85052e-06	78884227	15	T	A	0.263	11316	0	rs514743	rs514743
rs660652:78887832:A:G		-0.0543946	1.94941e-06	78887832	15	A	G	0.2685	11362	0	rs660652	rs660652
rs895123:40384061:C:G		-0.0876744	1.97643e-06	40384061	5	G	C	0.08272	11340	0	rs895123	rs895123
rs7182583:78899210:G:C		-0.0540233	1.97953e-06	78899210	15	C	G	0.2726	11330	0	rs7182583	rs7182583
rs3087732:8641337:C:G		-0.0719905	1.98014e-06	8641337	8	G	C	0.1365	11128	0	rs3087732	rs3087732
rs71149134:20358347:C:CT		-0.0738507	2.03737e-06	20358347	16	CT	C	0.1369	11098	0	rs71149134	rs71149134
rs62342400:4579147:A:C		-0.101659	2.11365e-06	4579147	5	C	A	0.08403	7128	0	rs62342400	rs62342400
rs141551291:66517544:C:CA		-0.101329	2.12539e-06	66517544	14	CA	C	0.06867	11140	0	rs141551291	rs141551291
rs5979394		-0.0607507	2.17217e-06	11310419	23	A	C	0.1527	8396	0	rs5979394	rs5979394
rs62307706:96801707:G:A		-0.0945146	2.21779e-06	96801707	4	A	G	0.0743	11076	0	rs62307706	rs62307706
rs113109589:54848589:C:G		-0.111757	2.2659e-06	54848589	19	G	C	0.1137	5936	0	rs113109589	rs113109589
rs58726646:66514531:T:G		-0.100861	2.27596e-06	66514531	14	G	T	0.07036	11114	0	rs58726646	rs58726646
rs11270496:6956504:ACAGCTCCAGCTC:A		-0.0977786	2.28151e-06	6956504	18	A	ACAGCTCCAGCTC	0.1325	6854	0	rs11270496	rs11270496
rs12374574:40326784:G:T		-0.0870072	2.28385e-06	40326784	5	T	G	0.07754	11310	0	rs12374574	rs12374574
rs931791:72545555:C:T		0.0542773	2.29668e-06	72545555	17	T	C	0.2915	11270	0	rs931791	rs931791
rs1812206:72545556:T:G		0.0542773	2.29668e-06	72545556	17	G	T	0.2915	11270	0	rs1812206	rs1812206
rs144353023:66516443:A:ACTT		-0.100814	2.30254e-06	66516443	14	ACTT	A	0.07027	11114	0	rs144353023	rs144353023
rs12148722:93066441:T:C		-0.0759342	2.30577e-06	93066441	15	C	T	0.1128	10808	0	rs12148722	rs12148722
rs28574645:10467672:A:C		-0.0786921	2.32825e-06	10467672	5	C	A	0.2516	5338	0	rs28574645	rs28574645
rs5979402		-0.0624967	2.32896e-06	11347621	23	G	A	0.1257	8344	0	rs5979402	rs5979402
rs62084827:72549802:C:T		0.0549518	2.35457e-06	72549802	17	T	C	0.2793	11138	0	rs62084827	rs62084827
rs2211:30122514:T:A		-0.115461	2.36116e-06	30122514	9	A	T	0.05014	11048	0	rs2211	rs2211
rs34070510:30125347:C:T		-0.115461	2.36116e-06	30125347	9	T	C	0.05012	11054	0	rs34070510	rs34070510
rs75395033:30128732:A:G		-0.115461	2.36116e-06	30128732	9	G	A	0.0502	11056	0	rs75395033	rs75395033
rs62025407:19264364:A:C		-0.10893	2.42673e-06	19264364	16	C	A	0.0508	10708	0	rs62025407	rs62025407
rs73442548:54175063:T:C		-0.0938607	2.43093e-06	54175063	6	C	T	0.09476	11302	0	rs73442548	rs73442548
rs472054		-0.0536205	2.47447e-06	78887994	15	A	G	0.2689	11370	2	rs472054	rs472054
rs17409195:28638354:T:C		-0.0882742	2.52419e-06	28638354	22	C	T	0.08597	11318	0	rs17409195	rs17409195
rs9613589:28695507:A:G		-0.0882327	2.54214e-06	28695507	22	G	A	0.08761	11312	0	rs9613589	rs9613589
rs765480		-0.0652921	2.54989e-06	11296936	23	T	C	0.1145	8296	0	rs765480	rs765480
rs12484825:28686022:T:A		-0.0943676	2.57026e-06	28686022	22	A	T	0.08457	11292	0	rs12484825	rs12484825
chrX:11297673:D		-0.0650923	2.65357e-06	11297673	23	C	CTG	0.1112	8501	0	chrX	chr23:11297673
rs111912627:30137358:C:A		-0.114454	2.658e-06	30137358	9	A	C	0.05027	11040	0	rs111912627	rs111912627
rs34508767:56347293:T:TA		0.0584363	2.66163e-06	56347293	10	TA	T	0.294	9450	0	rs34508767	rs34508767
rs615470:78885988:T:C		-0.0532681	2.73789e-06	78885988	15	T	C	0.2791	11354	0	rs615470	rs615470
rs73082840:40354188:G:A		-0.0861305	2.77252e-06	40354188	5	A	G	0.08205	11334	0	rs73082840	rs73082840
rs73082842:40354365:C:T		-0.0861305	2.77252e-06	40354365	5	T	C	0.08205	11334	0	rs73082842	rs73082842
rs11743463:40360458:C:A		-0.0861305	2.77252e-06	40360458	5	A	C	0.08232	11346	0	rs11743463	rs11743463
rs73082864:40362974:A:G		-0.0861203	2.78734e-06	40362974	5	G	A	0.08256	11362	0	rs73082864	rs73082864
rs140935661:40372452:G:GCACA		-0.0861203	2.78734e-06	40372452	5	GCACA	G	0.08256	11362	0	rs140935661	rs140935661
rs56243801:40374765:T:C		-0.0861203	2.78734e-06	40374765	5	C	T	0.08256	11362	0	rs56243801	rs56243801
rs146646093:40375156:A:AAAC		-0.0861203	2.78734e-06	40375156	5	AAAC	A	0.08256	11362	0	rs146646093	rs146646093
rs56244034:40376159:A:T		-0.0861203	2.78734e-06	40376159	5	T	A	0.08256	11362	0	rs56244034	rs56244034
rs17227583:40377866:T:C		-0.0861203	2.78734e-06	40377866	5	C	T	0.08256	11362	0	rs17227583	rs17227583
rs12187530:40389852:C:A		-0.0861203	2.78734e-06	40389852	5	A	C	0.08259	11370	0	rs12187530	rs12187530
rs2371685:40392226:A:T		-0.0861203	2.78734e-06	40392226	5	T	A	0.08247	11362	0	rs2371685	rs2371685
exm-rs4613763		-0.0861203	2.78734e-06	40392728	5	C	T	0.08259	11370	2	rs4613763	rs4613763
rs10512735:40394201:G:T		-0.0861203	2.78734e-06	40394201	5	T	G	0.08259	11370	0	rs10512735	rs10512735
rs115021668:72559615:C:T		0.0573052	2.79593e-06	72559615	17	T	C	0.2753	10278	0	rs115021668	rs115021668
rs28688991:20367550:C:T		-0.0636044	2.80623e-06	20367550	16	T	C	0.2269	10878	0	rs28688991	rs28688991
rs35854457:8641774:CCATT:C		-0.070805	2.81896e-06	8641774	8	C	CCATT	0.14	11092	0	rs35854457	rs35854457
rs6065808:43983392:G:A		-0.104753	2.82879e-06	43983392	20	A	G	0.05547	9050	0	rs6065808	rs6065808
rs11741377:40337079:C:T		-0.0860201	2.85857e-06	40337079	5	T	C	0.08199	11306	0	rs11741377	rs11741377
rs114616683:40337264:G:A		-0.0860201	2.85857e-06	40337264	5	A	G	0.08199	11306	0	rs114616683	rs114616683
rs150854215:40338977:A:G		-0.0860201	2.85857e-06	40338977	5	G	A	0.08201	11304	0	rs150854215	rs150854215
rs73099741:40346691:G:T		-0.0860201	2.85857e-06	40346691	5	T	G	0.08205	11310	0	rs73099741	rs73099741
rs6889364:40347469:G:A		-0.0860201	2.85857e-06	40347469	5	A	G	0.08205	11310	0	rs6889364	rs6889364
rs9838434:18095177:G:A		-0.0875565	2.86485e-06	18095177	3	A	G	0.06991	11228	0	rs9838434	rs9838434
rs9838477:18095341:C:T		-0.0875565	2.86485e-06	18095341	3	T	C	0.06949	11224	0	rs9838477	rs9838477
rs6865331:40326099:A:G		-0.0860242	2.86524e-06	40326099	5	G	A	0.08195	11324	0	rs6865331	rs6865331
rs6897633:40394671:A:C		-0.0860187	2.87456e-06	40394671	5	C	A	0.08276	11358	0	rs6897633	rs6897633
rs35705105:30136108:C:A		-0.113981	2.88778e-06	30136108	9	A	C	0.05041	11070	0	rs35705105	rs35705105
rs80311251:72551794:C:CCCG		0.0550905	2.90094e-06	72551794	17	CCCG	C	0.2813	11034	0	rs80311251	rs80311251
rs73099728:40332998:T:C		-0.0859711	2.91091e-06	40332998	5	C	T	0.08196	11322	0	rs73099728	rs73099728
rs4638899:28732605:T:C		-0.0875029	2.91828e-06	28732605	22	C	T	0.09059	11282	0	rs4638899	rs4638899
rs9613601:28758791:T:G		-0.0875029	2.91828e-06	28758791	22	G	T	0.09021	11318	0	rs9613601	rs9613601
rs201891590:29032706:ATTAT:A		-0.0876658	2.91989e-06	29032706	22	A	ATTAT	0.08879	11352	0	rs201891590	rs201891590
rs11176932:68295552:C:A		-0.117359	2.98726e-06	68295552	12	A	C	0.05633	10332	0	rs11176932	rs11176932
rs13279453:8640721:T:A		-0.0706493	3.00781e-06	8640721	8	A	T	0.1403	11090	0	rs13279453	rs13279453
exm-rs13333226		-0.0612649	3.02278e-06	20365654	16	G	A	0.2193	11370	2	rs13333226	rs13333226
rs5978439		-0.0576988	3.18395e-06	11570849	23	T	C	0.1549	8842	0	rs5978439	rs5978439
rs7146684:44115171:A:T		-0.0971827	3.19644e-06	44115171	14	T	A	0.08046	9968	0	rs7146684	rs7146684
rs7147167:44115173:G:A		-0.0971827	3.19644e-06	44115173	14	A	G	0.08046	9968	0	rs7147167	rs7147167
rs4789076:72546392:C:T		0.0534122	3.21884e-06	72546392	17	T	C	0.2908	11256	0	rs4789076	rs4789076
rs2061075:33438062:A:G		-0.105494	3.24144e-06	33438062	15	A	G	0.05606	11220	0	rs2061075	rs2061075
rs2769636:30212718:C:A		-0.093763	3.2658e-06	30212718	9	A	C	0.07925	11192	0	rs2769636	rs2769636
rs5979392		-0.0639939	3.27476e-06	11297460	23	C	A	0.1316	8071	0	rs5979392	rs5979392
rs113146373:80178561:C:T		-0.133941	3.29816e-06	80178561	12	T	C	0.06575	6494	0	rs113146373	rs113146373
rs11727306:96808188:G:C		-0.0986703	3.3072e-06	96808188	4	C	G	0.07014	10792	0	rs11727306	rs11727306
chrX:11297781:D		-0.0638761	3.31401e-06	11297781	23	A	AT	0.114	8406	0	chrX	chr23:11297781
rs368674043:91532240:C:A		-0.118625	3.32064e-06	91532240	13	A	C	0.0514	10038	0	rs368674043	rs368674043
rs9613569:28541025:C:A		-0.0902299	3.37755e-06	28541025	22	A	C	0.08887	11298	0	rs9613569	rs9613569
rs28640218:20359267:G:T		-0.0624228	3.38452e-06	20359267	16	T	G	0.2197	11188	0	rs28640218	rs28640218
rs2444980:33438100:G:T		-0.105316	3.39718e-06	33438100	15	G	T	0.0578	11142	0	rs2444980	rs2444980
rs57659300:19251665:G:GT		-0.107396	3.4016e-06	19251665	16	GT	G	0.05551	10574	0	rs57659300	rs57659300
rs4992360:190577287:A:G		-0.0813202	3.47375e-06	190577287	4	A	G	0.1948	6590	0	rs4992360	rs4992360
rs201596931:28734463:CCAAT:C		-0.0895193	3.51954e-06	28734463	22	C	CCAAT	0.0867	11338	0	rs201596931	rs201596931
rs75403547:4940443:C:T		-0.0933671	3.52694e-06	4940443	16	T	C	0.05528	11324	0	rs75403547	rs75403547
rs35563031:30137585:C:A		-0.112495	3.55608e-06	30137585	9	A	C	0.05033	11068	0	rs35563031	rs35563031
rs35509737:30139431:G:GT		-0.112495	3.55608e-06	30139431	9	GT	G	0.05049	11072	0	rs35509737	rs35509737
rs78115473:4929407:A:G		-0.0926378	3.60145e-06	4929407	16	G	A	0.05738	11310	0	rs78115473	rs78115473
rs76906599:30290701:G:A		-0.103449	3.60973e-06	30290701	9	A	G	0.05679	11288	0	rs76906599	rs76906599
rs4840361:8667628:T:C		-0.0694413	3.62565e-06	8667628	8	C	T	0.138	11230	0	rs4840361	rs4840361
rs5809303:66520358:GT:G		-0.0941231	3.85794e-06	66520358	14	G	GT	0.08562	11002	0	rs5809303	rs5809303
rs9608675:28660525:A:G		-0.0888891	3.86809e-06	28660525	22	G	A	0.08632	11260	0	rs9608675	rs9608675
rs141232006:167292799:C:T		-0.0991975	3.90118e-06	167292799	4	T	C	0.06966	11326	0	rs141232006	rs141232006
rs35834644:8652106:C:T		-0.0692595	3.91227e-06	8652106	8	T	C	0.1378	11208	0	rs35834644	rs35834644
rs66656189:110907856:G:A		-0.0580329	3.91661e-06	110907856	13	A	G	0.3043	9546	0	rs66656189	rs66656189
rs149001587:167288495:C:T		-0.0991537	3.94838e-06	167288495	4	T	C	0.06962	11318	0	rs149001587	rs149001587
rs7203642:20367130:A:G		-0.0624856	3.96049e-06	20367130	16	G	A	0.2281	10930	0	rs7203642	rs7203642
rs112313977:201720172:G:A		-0.107495	4.03624e-06	201720172	2	A	G	0.05112	11112	0	rs112313977	rs112313977
rs55705128:19260945:G:A		-0.104954	4.12182e-06	19260945	16	A	G	0.05086	10636	0	rs55705128	rs55705128
rs61657682:47998164:G:T		-0.1011	4.14261e-06	47998164	21	T	G	0.06083	11162	0	rs61657682	rs61657682
rs62025406:19261332:C:G		-0.104919	4.15612e-06	19261332	16	G	C	0.05063	10724	0	rs62025406	rs62025406
rs5979398		-0.0600737	4.17908e-06	11322682	23	G	A	0.134	8441	0	rs5979398	rs5979398
rs509497:6957193:T:C		-0.0832927	4.18647e-06	6957193	18	C	T	0.3754	4542	0	rs509497	rs509497
rs3743075:78909452:T:C		-0.050773	4.1911e-06	78909452	15	T	C	0.3156	11342	0	rs3743075	rs3743075
rs12275749:133932333:G:T		-0.113772	4.21259e-06	133932333	11	T	G	0.05495	9300	0	rs12275749	rs12275749
rs2444971:33435305:T:A		-0.103902	4.21645e-06	33435305	15	T	A	0.05592	11248	0	rs2444971	rs2444971
rs78527136:30403443:C:A		-0.101646	4.26205e-06	30403443	9	A	C	0.0551	11234	0	rs78527136	rs78527136
rs77220104:4929372:A:G		-0.0916726	4.30645e-06	4929372	16	G	A	0.0602	11280	0	rs77220104	rs77220104
rs9613573:28598630:T:C		-0.0863289	4.34735e-06	28598630	22	C	T	0.09141	11312	0	rs9613573	rs9613573
rs17310121:25467288:G:A		-0.110542	4.36752e-06	25467288	7	A	G	0.05201	11018	0	rs17310121	rs17310121
rs78214184:190577465:G:T		-0.10036	4.36845e-06	190577465	4	G	T	0.361	3000	0	rs78214184	rs78214184
rs78172047:190577466:G:A		-0.10036	4.36845e-06	190577466	4	G	A	0.3612	2998	0	rs78172047	rs78172047
rs76804938:28896140:T:C		-0.0883523	4.46779e-06	28896140	22	C	T	0.08734	11358	0	rs76804938	rs76804938
rs35875784:56494868:A:G		-0.0708178	4.48189e-06	56494868	18	G	A	0.1527	9140	0	rs35875784	rs35875784
rs11356559:155362720:T:A		-0.117087	4.54409e-06	155362720	4	A	T	0.05437	8184	0	rs11356559	rs11356559
rs112164152:8504126:T:A		-0.106318	4.60431e-06	8504126	8	A	T	0.05005	11188	0	rs112164152	rs112164152
rs34796321:63544530:GA:G		-0.0868089	4.65213e-06	63544530	3	G	GA	0.0747	11218	0	rs34796321	rs34796321
rs7845257:8607441:G:C		-0.0735431	4.65671e-06	8607441	8	C	G	0.1091	11204	0	rs7845257	rs7845257
rs9613575:28607972:G:A		-0.0884156	4.75337e-06	28607972	22	A	G	0.09287	11166	0	rs9613575	rs9613575
rs75111179:66512988:C:T		-0.0964376	4.75949e-06	66512988	14	T	C	0.06915	11136	0	rs75111179	rs75111179
rs151050344:108228593:G:C		-0.114007	4.77892e-06	108228593	10	C	G	0.0619	10582	0	rs151050344	rs151050344
rs11788850:138547300:G:A		-0.1233	4.8092e-06	138547300	9	A	G	0.05175	11266	0	rs11788850	rs11788850
rs34812926:8637277:G:A		-0.0687727	4.85416e-06	8637277	8	A	G	0.1514	11060	0	rs34812926	rs34812926
rs7204775:20366949:T:C		-0.0613474	4.89487e-06	20366949	16	C	T	0.2286	10958	0	rs7204775	rs7204775
rs148348103:4926040:A:G		-0.0908298	4.99785e-06	4926040	16	G	A	0.06012	11278	0	rs148348103	rs148348103
rs75610146:190577469:C:G		-0.099899	5.00284e-06	190577469	4	C	G	0.362	2992	0	rs75610146	rs75610146
rs78468879:190577470:G:A		-0.099899	5.00284e-06	190577470	4	G	A	0.3622	2990	0	rs78468879	rs78468879
rs74734527:190577471:T:C		-0.099899	5.00284e-06	190577471	4	T	C	0.3622	2990	0	rs74734527	rs74734527
rs2611702:167307977:G:A		-0.0973462	5.02289e-06	167307977	4	G	A	0.07105	11316	0	rs2611702	rs2611702
rs62039871:52165705:A:T		-0.0559154	5.05994e-06	52165705	16	T	A	0.2213	11114	0	rs62039871	rs62039871
rs1124233:40389287:G:A		-0.0828034	5.06795e-06	40389287	5	A	G	0.08377	11364	0	rs1124233	rs1124233
rs797286:31932051:C:T		-0.0471881	5.06934e-06	31932051	11	C	T	0.4403	11220	0	rs797286	rs797286
rs1368837:39363973:C:T		-0.0591794	5.10525e-06	39363973	18	T	C	0.1789	11036	0	rs1368837	rs1368837
rs2144400:150505705:T:G		-0.0845847	5.11929e-06	150505705	6	T	G	0.08718	10530	0	rs2144400	rs2144400
rs9608672:28603800:C:T		-0.0882892	5.13973e-06	28603800	22	T	C	0.09076	11316	0	rs9608672	rs9608672
rs751171:168819800:T:C		-0.0613993	5.14471e-06	168819800	6	C	T	0.2031	10564	0	rs751171	rs751171
rs62025399:19256519:T:C		-0.104156	5.21472e-06	19256519	16	C	T	0.05234	10450	0	rs62025399	rs62025399
rs58012990:1763692:G:A		-0.0838186	5.331e-06	1763692	4	A	G	0.1088	10098	0	rs58012990	rs58012990
rs7024590:13038555:G:T		-0.116132	5.38834e-06	13038555	9	T	G	0.06547	9134	0	rs7024590	rs7024590
rs112978791:19260329:G:T		-0.104096	5.39132e-06	19260329	16	T	G	0.05404	10400	0	rs112978791	rs112978791
rs4822282:43743900:C:G		-0.0678203	5.46513e-06	43743900	22	G	C	0.156	11114	0	rs4822282	rs4822282
rs1433937:39363386:C:G		-0.0590447	5.48822e-06	39363386	18	G	C	0.1798	11026	0	rs1433937	rs1433937
rs16885246:54209604:G:T		-0.107378	5.63939e-06	54209604	6	T	G	0.05021	11034	0	rs16885246	rs16885246
rs12958013:67208392:T:C		-0.0908091	5.7682e-06	67208392	18	C	T	0.07621	9880	0	rs12958013	rs12958013
rs4430725:21521667:A:G		-0.0975839	5.77182e-06	21521667	16	G	A	0.05242	11140	0	rs4430725	rs4430725
rs4443801		-0.077763	5.81765e-06	84772195	23	T	G	0.1587	3938	0	rs4443801	rs4443801
rs2403976:16960263:G:A		-0.101333	5.85856e-06	16960263	21	A	G	0.05992	11298	0	rs2403976	rs2403976
rs57737264:16684899:CA:C		-0.103738	6.07692e-06	16684899	9	CA	C	0.07941	8928	0	rs57737264	rs57737264
rs11048755:27019681:T:G		-0.0887697	6.10403e-06	27019681	12	G	T	0.06679	10376	0	rs11048755	rs11048755
rs3743074		-0.0499422	6.11716e-06	78909480	15	G	A	0.3174	11370	2	rs3743074	rs3743074
rs4997081:20365234:G:C		-0.0594829	6.13867e-06	20365234	16	C	G	0.2298	11188	0	rs4997081	rs4997081
rs7277466:47996558:C:T		-0.0978789	6.18397e-06	47996558	21	T	C	0.06429	11200	0	rs7277466	rs7277466
rs12009263		-0.0555021	6.20512e-06	11555540	23	C	G	0.1581	8887	0	rs12009263	rs12009263
rs373820317:8504747:CACCACACACACAA:C		-0.098562	6.24384e-06	8504747	8	C	CACCACACACACAA	0.05783	11102	0	rs373820317	rs373820317
rs7605150:137109956:T:C		0.0569385	6.32452e-06	137109956	2	T	C	0.2101	11202	0	rs7605150	rs7605150
rs116710430:138546964:G:GT		-0.12097	6.4079e-06	138546964	9	GT	G	0.05182	11270	0	rs116710430	rs116710430
rs78648488:22749328:T:G		-0.103991	6.63261e-06	22749328	6	G	T	0.05986	10340	0	rs78648488	rs78648488
rs2302740:70424645:T:C		-0.0519145	6.65191e-06	70424645	17	T	C	0.3808	10280	0	rs2302740	rs2302740
rs111285796:20361087:T:TTCTGCCAGA		-0.0675876	6.66e-06	20361087	16	TTCTGCCAGA	T	0.1529	11048	0	rs111285796	rs111285796
rs10848918:3853329:G:A		-0.114543	6.664e-06	3853329	12	A	G	0.09412	8574	0	rs10848918	rs10848918
rs171450:60586100:C:T		0.0536396	6.68137e-06	60586100	2	T	C	0.2795	10788	0	rs171450	rs171450
rs5979411		-0.0538862	6.70117e-06	11569451	23	G	A	0.1716	8854	0	rs5979411	rs5979411
rs13299174:30298424:A:G		-0.0985469	6.71743e-06	30298424	9	G	A	0.05703	11328	0	rs13299174	rs13299174
rs13275243:8636777:T:A		-0.0676318	6.72593e-06	8636777	8	A	T	0.1522	11094	0	rs13275243	rs13275243
rs117753127:30389845:C:T		-0.101571	6.779e-06	30389845	9	T	C	0.0537	11210	0	rs117753127	rs117753127
rs5978433		-0.0555065	6.81941e-06	11377271	23	C	T	0.1424	8705	0	rs5978433	rs5978433
rs10497465:177936403:C:G		-0.071329	6.85253e-06	177936403	2	G	C	0.1386	10124	0	rs10497465	rs10497465
rs9876738:18095725:A:G		-0.0830415	6.86366e-06	18095725	3	G	A	0.07417	11218	0	rs9876738	rs9876738
rs8011880:66522814:A:C		-0.108586	6.91854e-06	66522814	14	C	A	0.07454	11014	0	rs8011880	rs8011880
rs72721470:33368006:C:A		-0.110983	6.95543e-06	33368006	15	A	C	0.05191	10710	0	rs72721470	rs72721470
rs72718444:66512943:G:A		-0.0941508	6.97103e-06	66512943	14	A	G	0.06592	11120	0	rs72718444	rs72718444
rs62046059:21945414:A:C		-0.0972423	7.02348e-06	21945414	16	C	A	0.05939	9884	0	rs62046059	rs62046059
rs8187763:85461851:C:T		-0.0963528	7.04714e-06	85461851	15	T	C	0.05588	9986	0	rs8187763	rs8187763
rs12957049:19526602:C:G		-0.0889575	7.0664e-06	19526602	18	G	C	0.06283	11252	0	rs12957049	rs12957049
rs8023462		-0.0510564	7.08681e-06	78914734	15	C	T	0.2638	11370	2	rs8023462	rs8023462
rs73079686:1762497:T:C		-0.0819963	7.13783e-06	1762497	4	C	T	0.1067	10198	0	rs73079686	rs73079686
rs35828468:40318425:C:T		-0.0782186	7.13976e-06	40318425	5	T	C	0.08645	11266	0	rs35828468	rs35828468
rs17518554:167279318:A:G		-0.0959629	7.17056e-06	167279318	4	G	A	0.07584	11248	0	rs17518554	rs17518554
rs117502846:29078265:G:A		-0.0935517	7.1822e-06	29078265	22	A	G	0.07639	11232	0	rs117502846	rs117502846
rs72988431:167278837:C:T		-0.0959125	7.2451e-06	167278837	4	T	C	0.07484	11250	0	rs72988431	rs72988431
rs71358451:19553738:G:A		-0.0927499	7.33722e-06	19553738	18	A	G	0.06176	11172	0	rs71358451	rs71358451
rs3743073:78909539:G:T		-0.0494512	7.46133e-06	78909539	15	G	T	0.3232	11338	0	rs3743073	rs3743073
rs42773:52083900:T:C		-0.0577746	7.46514e-06	52083900	16	C	T	0.2167	11052	0	rs42773	rs42773
rs4789078:72554661:A:G		0.0529587	7.48558e-06	72554661	17	G	A	0.2834	10824	0	rs4789078	rs4789078
rs35663544:63582368:G:C		-0.0868103	7.7661e-06	63582368	3	C	G	0.0685	11256	0	rs35663544	rs35663544
rs738398:28647423:A:G		-0.0874328	7.84982e-06	28647423	22	G	A	0.08491	11330	0	rs738398	rs738398
rs1362421:52163831:T:A		-0.0541699	7.94352e-06	52163831	16	A	T	0.2315	11202	0	rs1362421	rs1362421
rs598455:31935990:G:C		-0.0460565	7.96766e-06	31935990	11	G	C	0.4372	11244	0	rs598455	rs598455
rs2075635:4950940:C:T		-0.0917586	8.02989e-06	4950940	16	T	C	0.05377	11252	0	rs2075635	rs2075635
rs10511848:30231619:T:C		-0.0917603	8.03761e-06	30231619	9	C	T	0.06658	11310	0	rs10511848	rs10511848
rs7865553:30239359:G:A		-0.0917603	8.03761e-06	30239359	9	A	G	0.06672	11316	0	rs7865553	rs7865553
rs12001836:30251572:T:C		-0.0917603	8.03761e-06	30251572	9	C	T	0.06704	11322	0	rs12001836	rs12001836
rs12444106:52155473:C:A		-0.0540937	8.06148e-06	52155473	16	A	C	0.232	11210	0	rs12444106	rs12444106
rs62342914:180260173:G:A		-0.102125	8.09533e-06	180260173	4	A	G	0.05644	9514	0	rs62342914	rs62342914
rs656616:31923837:A:G		-0.0457358	8.19942e-06	31923837	11	A	G	0.4384	11346	0	rs656616	rs656616
rs76407222:25456497:C:T		-0.105397	8.2517e-06	25456497	7	T	C	0.05279	11024	0	rs76407222	rs76407222
rs77687558:25457663:A:G		-0.105397	8.2517e-06	25457663	7	G	A	0.05279	11024	0	rs77687558	rs77687558
rs17250308:25457716:C:T		-0.105356	8.34297e-06	25457716	7	T	C	0.05303	11012	0	rs17250308	rs17250308
rs73079699:1764703:C:T		-0.0832198	8.37788e-06	1764703	4	T	C	0.1047	9924	0	rs73079699	rs73079699
rs622995:31934355:A:G		-0.0458597	8.44514e-06	31934355	11	A	G	0.4376	11270	0	rs622995	rs622995
rs72630466:85371669:G:A		-0.093374	8.58281e-06	85371669	15	A	G	0.05654	11248	0	rs72630466	rs72630466
rs139737860		-0.0681635	8.61958e-06	11378580	23	T	C	0.1044	7857	0	rs139737860	rs139737860
rs377402964:54148005:ATT:A		-0.0843537	8.64747e-06	54148005	6	A	ATT	0.1112	11300	0	rs377402964	rs377402964
rs7932124:31932962:A:G		-0.0457017	8.80478e-06	31932962	11	A	G	0.4383	11316	0	rs7932124	rs7932124
rs67834112:30232851:T:C		-0.0911165	8.81988e-06	30232851	9	C	T	0.06851	11312	0	rs67834112	rs67834112
rs34085861:30260551:A:G		-0.0911165	8.81988e-06	30260551	9	G	A	0.06892	11318	0	rs34085861	rs34085861
rs116792040:5863852:C:T		-0.0894526	8.92103e-06	5863852	4	T	C	0.0637	11130	0	rs116792040	rs116792040
rs2067808:78911780:G:A		-0.0508996	9.04462e-06	78911780	15	A	G	0.2542	11214	0	rs2067808	rs2067808
rs631874:31926689:G:A		-0.045512	9.05767e-06	31926689	11	G	A	0.4365	11332	0	rs631874	rs631874
rs682572		-0.0454339	9.21605e-06	31922680	11	C	T	0.4379	11370	2	rs682572	rs682572
rs78329217:89646601:G:A		-0.103622	9.30866e-06	89646601	16	A	G	0.1007	6404	0	rs78329217	rs78329217
rs5978429		-0.0603918	9.32418e-06	11300253	23	T	G	0.1159	8428	0	rs5978429	rs5978429
rs547894:154522644:G:A		-0.0893599	9.36553e-06	154522644	7	A	G	0.1164	7718	0	rs547894	rs547894
rs79060196:17226461:T:C		-0.0792029	9.39952e-06	17226461	7	C	T	0.08042	10768	0	rs79060196	rs79060196
rs4742570:9235201:G:A		-0.0683793	9.48795e-06	9235201	9	A	G	0.1449	11054	0	rs4742570	rs4742570
rs12201063:54176490:C:T		-0.0855854	9.59106e-06	54176490	6	T	C	0.1063	11238	0	rs12201063	rs12201063
rs12201064:54176491:C:T		-0.0855854	9.59106e-06	54176491	6	T	C	0.1066	11240	0	rs12201064	rs12201064
rs9613568:28531088:T:C		-0.0824399	9.66084e-06	28531088	22	C	T	0.09251	11296	0	rs9613568	rs9613568
exm1215342		-0.0901353	9.69375e-06	4945687	16	T	G	0.05558	11370	2	exm1215342	chr16:4945687
rs2440243:31928343:T:C		-0.0454002	9.70315e-06	31928343	11	T	C	0.438	11326	0	rs2440243	rs2440243
rs75531389:27484304:C:T		-0.11259	9.75716e-06	27484304	15	T	C	0.06858	8516	0	rs75531389	rs75531389
rs9608663:28448272:C:T		-0.0871005	9.9751e-06	28448272	22	T	C	0.08605	11284	0	rs9608663	rs9608663
